# Supplementary material for: Genomic and panproteomic analysis of the development of infant immune responses to antigenically-diverse pneumococci
Source: Nat Commun. 2024 Jan 8;15:355. doi: 10.1038/s41467-023-44584-2 (PMC10774285; doi:10.1038/s41467-023-44584-2)
Supplement: Supplementary file 4 — Supplementary Data 1 [file 41467_2023_44584_MOESM4_ESM.xlsx]

## Sheet: Supplementary Data 1
Individual	Infant sex	Infant birth weight	Maternal ethnicity	Maternal smoking	House fire fuel type	Birth	Cord	6 months	12 months	18 months	24 months
ARI-0031	Female	2800	S'gaw Karen	No	Charcoal	SER00028	SER00030	SER00617	SER01950	SER03100	SER04043
ARI-0045	Female	3260	S'gaw Karen	Yes	Charcoal	SER00052	SER00053	SER00674	SER02047	SER03230	SER04076
ARI-0090	Female	2300	S'gaw Karen	Yes	Charcoal	SER00050	SER00051	SER00678	SER02037	SER03201	SER04075
ARI-0097	Female	2740	S'gaw Karen	Yes	Charcoal	SER00038	SER00055	SER00641	SER01995	SER03152	SER04062
ARI-0164	Male	3020	S'gaw Karen	No	Charcoal	SER00118	SER00119	SER00804	SER02230	SER03328	SER04154
ARI-0218	Female	1210	S'gaw Karen	Yes	Charcoal	SER00014	SER00015	SER00559	SER01791	SER03042	SER03983
ARI-0237	Male	3960	Burmese	No	Charcoal	SER00174	SER00173	SER00903	SER02361	SER03436	SER04209
ARI-0286	Female	3060	S'gaw Karen	No	Charcoal	SER00214	SER00215	SER00990	SER02447	SER03493	SER04245
ARI-0302	Female	2590	S'gaw Karen	Yes	Charcoal	SER00241	SER00242	SER01025	NA	SER03522	SER04261
ARI-0305	Male	3460	S'gaw Karen	Yes	Charcoal	SER00235	SER00236	SER01035	SER02485	SER03523	SER04262
ARI-0314	Female	2450	S'gaw Karen	No	Charcoal	SER00224	SER00228	SER01019	SER02431	SER03517	SER04258
ARI-0332	Female	2970	S'gaw Karen	No	Charcoal	SER00322	SER00323	SER01201	SER02678	SER03648	SER04335
ARI-0343	Female	2970	S'gaw Karen	No	Charcoal	SER00379	SER00380	SER01330	SER02807	SER03748	SER04368
ARI-0381	Female	3520	S'gaw Karen	No	Charcoal	SER00375	SER00376	SER01332	SER02786	SER03780	SER04376
ARI-0423	Male	2930	Pwo Karen	No	Charcoal	SER00437	SER00440	SER01513	SER02888	SER03779	SER04399
ARI-0438	Male	3400	S'gaw Karen	No	Mixed	SER00414	SER00415	SER01466	SER02835	SER03785	SER04389
ARI-0522	Male	2900	S'gaw Karen	Yes	Charcoal	SER00547	SER00548	SER01832	SER03030	SER03994	SER04472
ARI-0530	Male	3000	Muslim	Yes	Charcoal	SER00597	SER00598	SER01917	SER03082	SER04030	SER04489
ARI-0543	Female	4030	Muslim	No	Charcoal	SER00667	SER00668	SER02033	SER03189	SER04073	SER04522
ARI-0547	Male	2830	Pwo Karen	No	Mixed	SER00540	SER00541	SER01817	SER03037	SER03984	SER04471
ARI-0552	Female	3240	S'gaw Karen	No	Charcoal	SER00602	SER00603	SER01944	SER03148	SER04054	SER04503
ARI-0581	Female	2500	Muslim	No	Charcoal	SER00604	SER00605	SER01919	SER03120	SER04031	SER04491
ARI-0604	Female	2630	S'gaw Karen	No	Charcoal	SER00739	SER00738	SER02115	SER03237	SER04097	SER04531
ARI-0620	Male	2920	S'gaw Karen	No	Charcoal	SER00765	SER00766	SER02148	SER03287	SER04120	SER04540
ARI-0621	Female	2530	S'gaw Karen	Yes	Charcoal	SER00730	SER00731	SER02103	SER03258	SER04105	SER04530
ARI-0631	Male	2910	S'gaw Karen	No	Mixed	SER00845	SER00846	SER02274	SER03374	SER04169	SER04564
ARI-0654	Female	3360	S'gaw Karen	No	Charcoal	SER00921	SER00922	SER02393	SER03457	SER04213	SER04579
ARI-0675	Female	2550	Muslim	No	Charcoal	SER00901	SER00902	SER02349	SER03420	SER04206	SER04572
ARI-0679	Male	2990	S'gaw Karen	No	Charcoal	SER01046	SER01047	SER02506	SER03537	SER04272	SER04607
ARI-0680	Male	2830	S'gaw Karen	No	Charcoal	SER00911	SER00920	SER02369	SER03441	SER04215	SER04582
ARI-0688	Female	3070	S'gaw Karen	Yes	Charcoal	SER01062	SER01063	SER02520	SER03559	SER04281	SER04612
ARI-0694	Female	2730	S'gaw Karen	No	Charcoal	SER00843	SER00844	SER02267	SER03371	SER04167	SER04563
ARI-0730	Female	2850	S'gaw Karen	Yes	Charcoal	SER00893	SER00894	SER02343	SER03412	SER04205	SER04571
ARI-0731	Female	2860	S'gaw Karen	No	Charcoal	SER01078	SER01077	SER02513	SER03565	SER04283	SER04613
ARI-0741	Male	2790	Pwo Karen	No	Charcoal	SER01091	SER01092	SER02547	SER03570	SER04275	SER04630
ARI-0755	Female	2530	S'gaw Karen	No	Charcoal	SER01059	SER01060	SER02524	SER03552	SER04274	SER04611
ARI-0780	Male	1940	Pwo Karen	No	Charcoal	SER00963	SER00964	SER02423	SER03476	SER04228	SER04587
ARI-0789	Female	2980	S'gaw Karen	Yes	Charcoal	SER01229	SER01230	SER02702	SER03649	SER04323	SER04646
ARI-0800	Female	2850	S'gaw Karen	No	Charcoal	SER01339	SER01340	SER02784	SER03740	SER04358	SER04660
ARI-0804	Female	2440	S'gaw Karen	No	Charcoal	SER01335	SER01336	SER02785	SER03738	SER04370	SER04661
ARI-0808	Female	3190	Muslim	No	Wood	SER01368	SER01369	SER02811	SER03759	SER04377	SER04659
ARI-0813	Male	3010	Muslim	No	Charcoal	SER01231	SER01232	SER02689	SER03667	SER04336	SER04647
ARI-0826	Male	2850	S'gaw Karen	Yes	Charcoal	SER01216	SER01217	SER02680	SER03666	SER04333	SER04644
ARI-0831	Female	3440	Muslim	No	Charcoal	SER01430	SER01445	SER02831	SER03772	SER04386	SER04677
ARI-0836	Male	3230	S'gaw Karen	Yes	Charcoal	SER01274	SER01275	SER02737	SER03698	SER04353	SER04657
ARI-0845	Male	2910	S'gaw Karen	No	Charcoal	SER01428	SER01444	SER02829	SER03774	SER04392	SER04675
ARI-0859	Female	2910	Pwo Karen	No	Charcoal	SER01214	SER01215	SER02664	SER03653	SER04324	SER04643
ARI-0869	Male	3920	S'gaw Karen	No	Charcoal	SER01384	SER01385	SER02802	SER03744	SER04390	SER04658
ARI-0877	Female	2740	S'gaw Karen	No	Charcoal	SER01496	SER01497	SER02867	SER03826	SER04385	SER04685
ARI-0883	Male	3230	S'gaw Karen	No	Charcoal	SER01382	SER01383	SER02808	SER03756	SER04380	SER04671
ARI-0891	Female	2480	Pwo Karen	No	Charcoal	SER01429	SER01443	SER02832	SER03766	SER04388	SER04676
ARI-0901	Male	3050	S'gaw Karen	No	Charcoal	SER01498	SER01499	SER02855	SER03808	SER04407	SER04689
ARI-0923	Male	2600	S'gaw Karen	No	Charcoal	SER01508	SER01509	SER02870	SER03825	SER04415	SER04688
ARI-0931	Male	2770	S'gaw Karen	Yes	Charcoal	SER01506	SER01507	SER02854	SER03802	SER04404	SER04690
ARI-0938	Female	3250	S'gaw Karen	No	Charcoal	SER01682	SER01689	SER02964	SER03919	SER04447	SER04699
ARI-0941	Male	2880	Burmese	No	Charcoal	SER01575	SER01576	SER02885	SER03845	SER04421	SER04693
ARI-0944	Male	1980	S'gaw Karen	No	Charcoal	SER01485	SER01491	SER02844	SER03791	SER04401	SER04679
ARI-0958	Female	3250	Pwo Karen	No	Charcoal	SER01758	SER01757	SER03003	SER03964	SER04488	SER04705
ARI-0959	Male	2000	S'gaw Karen	Yes	Mixed	SER01138	SER01139	SER02600	SER03610	SER04305	SER04631
ARI-0968	Female	2380	S'gaw Karen	No	Charcoal	SER01729	SER01730	SER02985	SER03945	SER04449	SER04704
ARI-0977	Male	2610	S'gaw Karen	No	Charcoal	SER01593	SER01594	SER02908	SER03868	SER04429	SER04695
ARI-0992	Male	2090	S'gaw Karen	No	Charcoal	SER01595	SER01596	SER02916	SER03890	SER04431	SER04696
ARI-0998	Male	3260	S'gaw Karen	Yes	Charcoal	SER01783	SER01798	SER03033	SER03972	SER04474	SER04707
