# Supplementary material for: Genomic and panproteomic analysis of the development of infant immune responses to antigenically-diverse pneumococci
Source: Nat Commun. 2024 Jan 8;15:355. doi: 10.1038/s41467-023-44584-2 (PMC10774285; doi:10.1038/s41467-023-44584-2)
Supplement: Supplementary file 5 — Supplementary Data 2 [file 41467_2023_44584_MOESM5_ESM.xlsx]

## Sheet: Supplementary Data 2
Serological sample	Age	Individual	Genomic datasets since previous serological assay
SER00028	Cord	ARI-0031
SER00030	Birth	ARI-0031
SER00617	6 months	ARI-0031	ERR039634;ERR3683890;ERR052587;ERR3683951;ERR048105
SER01950	12 months	ARI-0031	ERR050007;ERR3684038;ERR026959;ERR3767664;ERR3726087
SER03100	18 months	ARI-0031	ERR3699434;ERR054439
SER04043	24 months	ARI-0031	ERR3844336
SER00052	Cord	ARI-0045
SER00053	Birth	ARI-0045
SER00674	6 months	ARI-0045	ERR039607;ERR049126;ERR3683934;ERR048016;ERR048141
SER02047	12 months	ARI-0045	ERR3684085;ERR048141;ERR3670630;ERR052609;ERR3767618;ERR3670605
SER03230	18 months	ARI-0045	ERR3811063;ERR3699258;ERR054340;ERR3699546;ERR054258;ERR063934
SER04076	24 months	ARI-0045	ERR056886;ERR3831231;ERR063934;ERR3903589
SER00050	Cord	ARI-0090
SER00051	Birth	ARI-0090
SER00678	6 months	ARI-0090	ERR039602;ERR047905;ERR3683913;ERR047916;ERR3726172;ERR3683888;ERR3726174;ERR028763;ERR3767427;ERR052649
SER02037	12 months	ARI-0090	ERR052649;ERR3670716;ERR3684198;ERR3684130;ERR3726180;ERR054232;ERR3726033;ERR026986;ERR3810997;ERR3699192
SER03201	18 months	ARI-0090	ERR054232;ERR3670634;ERR3726262;ERR054486;ERR3726188;ERR3831273;ERR052649
SER04075	24 months	ARI-0090	ERR052649;ERR3726194;ERR3670613;ERR3903583
SER00038	Cord	ARI-0097	ERR039574;ERR064137
SER00055	Birth	ARI-0097
SER00641	6 months	ARI-0097	ERR039597;ERR052599;ERR039647;ERR057825;ERR049101;ERR028762;ERR064137
SER01995	12 months	ARI-0097	ERR273496;ERR064137;ERR057825
SER03152	18 months	ARI-0097	ERR054606;ERR057825;ERR056761;ERR054464;ERR054465
SER04062	24 months	ARI-0097	ERR054465
SER00118	Cord	ARI-0164
SER00119	Birth	ARI-0164
SER00804	6 months	ARI-0164	ERR049107;ERR273516;ERR047949;ERR052627
SER02230	12 months	ARI-0164	ERR273516;ERR056689
SER03328	18 months	ARI-0164	ERR056689;ERR059984
SER04154	24 months	ARI-0164	ERR056689
SER00014	Cord	ARI-0218
SER00015	Birth	ARI-0218
SER00559	6 months	ARI-0218	ERR039601;ERR047914;ERR3683866;ERR3670747;ERR048022;ERR3726142
SER01791	12 months	ARI-0218	ERR048155;ERR3767516;ERR054560;ERR3767673;ERR3725940
SER03042	18 months	ARI-0218	ERR054620;ERR054560;ERR054275;ERR3726125
SER03983	24 months	ARI-0218	ERR057821;ERR3670757;ERR054620
SER00174	Cord	ARI-0237
SER00173	Birth	ARI-0237
SER00903	6 months	ARI-0237	ERR049087;ERR051663;ERR049104;ERR052581;ERR3726132;ERR3683960;ERR048098;ERR3767395;ERR3726263
SER02361	12 months	ARI-0237	ERR051520;ERR3670655;ERR051663;ERR3699374;ERR050010;ERR3767779;ERR273540;ERR054300
SER03436	18 months	ARI-0237	ERR054300;ERR054281;ERR054282;ERR3726201;ERR057864;ERR3831182
SER04209	24 months	ARI-0237	ERR057864;ERR063969;ERR3844504
SER00214	Cord	ARI-0286
SER00215	Birth	ARI-0286
SER00990	6 months	ARI-0286	ERR048009;ERR3683947
SER02447	12 months	ARI-0286	ERR054617;ERR3811041;ERR3699236;ERR3699498
SER03493	18 months	ARI-0286	ERR066303;ERR3768143;ERR3699498;ERR3903082;ERR054617;ERR060024
SER04245	24 months	ARI-0286	ERR066303;ERR064170;ERR3844511;ERR3903744
SER00241	Cord	ARI-0302	ERR047927;ERR3683908
SER00242	Birth	ARI-0302
SER01025	6 months	ARI-0302	ERR050068;ERR052615;ERR047982;ERR048031;ERR3767552
SER03522	18 months	ARI-0302	ERR3767343;ERR056790;ERR3767953;ERR3831360
SER04261	24 months	ARI-0302	ERR064184;ERR063852;ERR3670759;ERR047927;ERR3903463;ERR3844598;ERR3726224;ERR064185;ERR3903760
SER00235	Cord	ARI-0305	ERR047923;ERR048039
SER00236	Birth	ARI-0305
SER01035	6 months	ARI-0305	ERR050075;ERR063813;ERR048039;ERR048166;ERR051502
SER02485	12 months	ARI-0305	ERR051561;ERR063813;ERR054638;ERR3699474
SER03523	18 months	ARI-0305	ERR054638;ERR063813
SER04262	24 months	ARI-0305	ERR063813;ERR064186
SER00224	Cord	ARI-0314
SER00228	Birth	ARI-0314
SER01019	6 months	ARI-0314	ERR3767498;ERR050040
SER02431	12 months	ARI-0314	ERR3767624;ERR050040;ERR056719;ERR3767835;ERR3767868;ERR026983;ERR3767820;ERR056768
SER03517	18 months	ARI-0314	ERR054224;ERR056768;ERR056895
SER04258	24 months	ARI-0314	ERR063933
SER00322	Cord	ARI-0332
SER00323	Birth	ARI-0332
SER01201	6 months	ARI-0332	ERR047976;ERR048148;ERR3767475;ERR051413;ERR3684212
SER02678	12 months	ARI-0332	ERR3767752;ERR051606;ERR3811117;ERR3699312;ERR056807;ERR3699325;ERR3811128;ERR027009;ERR3699470
SER03648	18 months	ARI-0332	ERR056807;ERR3831319;ERR3831249;ERR3844239
SER04335	24 months	ARI-0332	ERR3844272;ERR3844239;ERR066311;ERR3903750
SER00379	Cord	ARI-0343	ERR052595;ERR3767380
SER00380	Birth	ARI-0343
SER01330	6 months	ARI-0343	ERR048074;ERR3767452;ERR052633;ERR054537;ERR3767674;ERR056803
SER02807	12 months	ARI-0343	ERR052633;ERR057804;ERR054305;ERR3699384
SER03748	18 months	ARI-0343	ERR057804;ERR3831307;ERR056803;ERR3768271;ERR3831337;ERR3831306
SER04368	24 months	ARI-0343	ERR064216;ERR063979;ERR3903524;ERR067804;ERR066366;ERR3844601;ERR3954843
SER00375	Cord	ARI-0381	ERR052594
SER00376	Birth	ARI-0381
SER01332	6 months	ARI-0381	ERR048068;ERR3767429;ERR3767509;ERR051526;ERR3684088;ERR054536
SER02786	12 months	ARI-0381	ERR026977;ERR054588;ERR3726034;ERR3699222;ERR3811026;ERR054302;ERR3699394;ERR057822
SER03780	18 months	ARI-0381	ERR054447;ERR3903370;ERR057822;ERR3831267;ERR3903197;ERR3844409
SER04376	24 months	ARI-0381	ERR066261;ERR3903676;ERR048068;ERR064144;ERR067809;ERR3903615
SER00437	Cord	ARI-0423
SER00440	Birth	ARI-0423
SER01513	6 months	ARI-0423	ERR048021;ERR048157;ERR026946;ERR3767686;ERR026967;ERR3767668
SER02888	12 months	ARI-0423	ERR3670701;ERR3811129;ERR3699324;ERR054256;ERR048157
SER03779	18 months	ARI-0423	ERR066294;ERR089623;ERR3670709;ERR3670597
SER04399	24 months	ARI-0423	ERR3844466;ERR066294;ERR3844497;ERR3670721;ERR3954886;ERR3670609
SER00414	Cord	ARI-0438	ERR047962;ERR3683902
SER00415	Birth	ARI-0438
SER01466	6 months	ARI-0438	ERR054470;ERR052642;ERR3670751;ERR3767656;ERR056711;ERR3725986
SER02835	12 months	ARI-0438	ERR3725923;ERR026999;ERR067838;ERR027008;ERR027010;ERR027025
SER03785	18 months	ARI-0438	ERR054470;ERR3767351;ERR060019;ERR3831235;ERR3670638;ERR057895;ERR3903456;ERR067838;ERR057961;ERR3844230
SER04389	24 months	ARI-0438	ERR3903596;ERR067838;ERR066209;ERR3726190;ERR066286;ERR064178;ERR064039;ERR3954893
SER00547	Cord	ARI-0522
SER00548	Birth	ARI-0522
SER01832	6 months	ARI-0522	ERR051426;ERR3725930;ERR3767742;ERR3725963
SER03030	12 months	ARI-0522	ERR054628;ERR3811043;ERR3699238;ERR054491;ERR027018
SER03994	18 months	ARI-0522	ERR3768255;ERR054491;ERR064187;ERR3903130;ERR3831354
SER04472	24 months	ARI-0522	ERR064187;ERR064032;ERR064128
SER00597	Cord	ARI-0530
SER00598	Birth	ARI-0530
SER01917	6 months	ARI-0530	ERR273528;ERR051622;ERR273529;ERR3726041
SER03082	12 months	ARI-0530	ERR051622;ERR3767780;ERR054395;ERR069601;ERR084280;ERR063827
SER04030	18 months	ARI-0530	ERR063827;ERR3831288;ERR057850;ERR3844316;ERR063957;ERR051622
SER04489	24 months	ARI-0530	ERR051622;ERR057850;ERR066194;ERR069601
SER00667	Cord	ARI-0543
SER00668	Birth	ARI-0543
SER02033	6 months	ARI-0543	ERR052638;ERR3767548;ERR051469;ERR3684037;ERR056713;ERR3726000;ERR051598;ERR3810981;ERR3699176
SER03189	12 months	ARI-0543	ERR054324;ERR3699375;ERR060047;ERR056773;ERR3767949;ERR059970;ERR3831281
SER04073	18 months	ARI-0543	ERR3903080;ERR3903533
SER04522	24 months	ARI-0543	ERR3844507;ERR064158;ERR064015;ERR3903788;ERR067843;ERR069675
SER00540	Cord	ARI-0547
SER00541	Birth	ARI-0547
SER01817	6 months	ARI-0547	ERR051421;ERR051476;ERR051607;ERR050049;ERR3767859
SER03037	12 months	ARI-0547	ERR051607;ERR3670725;ERR067861;ERR3699444
SER03984	18 months	ARI-0547	ERR027023;ERR051607;ERR3844242;ERR067861
SER04471	24 months	ARI-0547	ERR3670737;ERR067861;ERR064179;ERR3670736;ERR064037;ERR064126
SER00602	Cord	ARI-0552	ERR048102;ERR3684003
SER00603	Birth	ARI-0552
SER01944	6 months	ARI-0552	ERR097295
SER03148	12 months	ARI-0552	ERR051661;ERR3670745;ERR3699471;ERR054402;ERR3670620;ERR3726148;ERR054438;ERR3903335;ERR3768258
SER04054	18 months	ARI-0552	ERR3768178;ERR054438;ERR3903153;ERR097295;ERR3670753
SER04503	24 months	ARI-0552	ERR3844583;ERR3903256
SER00604	Cord	ARI-0581
SER00605	Birth	ARI-0581
SER01919	6 months	ARI-0581	ERR054514;ERR057855
SER03120	12 months	ARI-0581	ERR3726276;ERR054294;ERR3670708;ERR054514;ERR057789
SER04031	18 months	ARI-0581	ERR054514;ERR057855;ERR069604;ERR063958
SER04491	24 months	ARI-0581	ERR069604;ERR273544
SER00739	Cord	ARI-0604
SER00738	Birth	ARI-0604
SER02115	6 months	ARI-0604	ERR051439;ERR057925;ERR3726066
SER03237	12 months	ARI-0604	ERR064137;ERR064202;ERR054266;ERR3767923;ERR057925;ERR054428;ERR3768032;ERR056817;ERR059996
SER04097	18 months	ARI-0604	ERR059996;ERR3831284;ERR057925;ERR064202;ERR3903481;ERR064203
SER04531	24 months	ARI-0604	ERR066273;ERR064203;ERR066329;ERR3670714;ERR064202;ERR3726176;ERR067768;ERR069597;ERR067897;ERR3903292
SER00765	Cord	ARI-0620	ERR048186;ERR3684070
SER00766	Birth	ARI-0620
SER02148	6 months	ARI-0620	ERR060001;ERR048186
SER03287	12 months	ARI-0620	ERR054298;ERR048186;ERR054434;ERR060001
SER04120	18 months	ARI-0620	ERR060001;ERR048186;ERR063844;ERR3767373;ERR063847;ERR066242;ERR3726204
SER04540	24 months	ARI-0620	ERR3683858;ERR3903637
SER00730	Cord	ARI-0621
SER00731	Birth	ARI-0621
SER02103	6 months	ARI-0621
SER03258	12 months	ARI-0621	ERR054645;ERR059984;ERR064210;ERR056800;ERR057775
SER04105	18 months	ARI-0621	ERR059984;ERR063948;ERR3903485
SER04530	24 months	ARI-0621	ERR063948;ERR066186
SER00845	Cord	ARI-0631
SER00846	Birth	ARI-0631
SER02274	6 months	ARI-0631	ERR3767788
SER03374	12 months	ARI-0631	ERR054337;ERR3699389;ERR054481;ERR056782;ERR3726264;ERR056805;ERR063921;ERR056889
SER04169	18 months	ARI-0631	ERR056889;ERR3903466;ERR063921;ERR3903597;ERR066309;ERR3844523;ERR067863
SER04564	24 months	ARI-0631	ERR3903758;ERR067863;ERR064035;ERR3954891;ERR064125;ERR067935;ERR069682;ERR3903286
SER00921	Cord	ARI-0654
SER00922	Birth	ARI-0654
SER02393	6 months	ARI-0654	ERR3767555;ERR273549;ERR3767739;ERR051669;ERR3767818;ERR027006;ERR3699472
SER03457	12 months	ARI-0654	ERR3699505;ERR3768094;ERR054436;ERR3768065;ERR3831351;ERR051669;ERR063789;ERR057945
SER04213	18 months	ARI-0654	ERR057945;ERR3903508
SER04579	24 months	ARI-0654	ERR064214;ERR3903776
SER00901	Cord	ARI-0675
SER00902	Birth	ARI-0675
SER02349	6 months	ARI-0675	ERR3767888;ERR3767790;ERR057788;ERR3699345;ERR3811148;ERR3767873
SER03420	12 months	ARI-0675	ERR3726166;ERR057788;ERR3767985;ERR3768090;ERR3767382;ERR3726162;ERR027037;ERR3831359
SER04206	18 months	ARI-0675	ERR063973;ERR3670612;ERR3670748;ERR067788;ERR066345;ERR3903719
SER04572	24 months	ARI-0675	ERR067788;ERR3954798
SER01046	Cord	ARI-0679	ERR051503;ERR3684108
SER01047	Birth	ARI-0679
SER02506	6 months	ARI-0679	ERR3767886;ERR067951
SER03537	12 months	ARI-0679	ERR054252;ERR3726122;ERR056799;ERR3767394;ERR3831268;ERR057840
SER04272	18 months	ARI-0679	ERR3767404;ERR057840;ERR3844295;ERR3844313;ERR067836;ERR066326;ERR3844546
SER04607	24 months	ARI-0679	ERR067772;ERR3954909;ERR066188;ERR067899;ERR3903296;ERR067951
SER00911	Cord	ARI-0680
SER00920	Birth	ARI-0680
SER02369	6 months	ARI-0680	ERR3726075
SER03441	12 months	ARI-0680
SER04215	18 months	ARI-0680	ERR057868;ERR3670722;ERR066277;ERR3767422
SER04582	24 months	ARI-0680	ERR064047;ERR3670758;ERR064099;ERR3903665;ERR084156;ERR3903382
SER01062	Cord	ARI-0688	ERR072224
SER01063	Birth	ARI-0688
SER02520	6 months	ARI-0688	ERR3699420;ERR054388
SER03559	12 months	ARI-0688	ERR3726100;ERR066349;ERR3831209;ERR059995;ERR3831282
SER04281	18 months	ARI-0688	ERR057923;ERR3844304;ERR066349;ERR3903496;ERR3903725;ERR064067
SER04612	24 months	ARI-0688	ERR067778;ERR3954790;ERR064067;ERR067910
SER00843	Cord	ARI-0694
SER00844	Birth	ARI-0694
SER02267	6 months	ARI-0694	ERR067934;ERR054558;ERR026970
SER03371	12 months	ARI-0694	ERR067934;ERR056812;ERR3831343
SER04167	18 months	ARI-0694	ERR067934;ERR057903;ERR057993;ERR084265
SER04563	24 months	ARI-0694	ERR064166;ERR067934;ERR067860
SER00893	Cord	ARI-0730
SER00894	Birth	ARI-0730
SER02343	6 months	ARI-0730	ERR3768191
SER03412	12 months	ARI-0730	ERR3768191;ERR084196;ERR056828
SER04205	18 months	ARI-0730	ERR3844318;ERR066232;ERR064210;ERR066344;ERR3844562
SER04571	24 months	ARI-0730	ERR064210;ERR3954840;ERR066196
SER01078	Cord	ARI-0731
SER01077	Birth	ARI-0731
SER02513	6 months	ARI-0731	ERR054521;ERR3684181;ERR054385;ERR051656;ERR3767816;ERR3699405
SER03565	12 months	ARI-0731	ERR054269;ERR3726171;ERR057856;ERR3768201;ERR3768152;ERR3903147
SER04283	18 months	ARI-0731	ERR3903494;ERR057856;ERR064218;ERR3954845
SER04613	24 months	ARI-0731	ERR064218;ERR069595;ERR067952;ERR067907;ERR084215;ERR3903235
SER01091	Cord	ARI-0741
SER01092	Birth	ARI-0741
SER02547	6 months	ARI-0741	ERR3767810;ERR054429
SER03570	12 months	ARI-0741	ERR054429;ERR3768087;ERR057796;ERR3831234;ERR066238;ERR056833;ERR3767396;ERR028777;ERR3903149
SER04275	18 months	ARI-0741	ERR3903484;ERR066238;ERR057929;ERR3844322;ERR3903423;ERR3903512;ERR3670661;ERR3844573
SER04630	24 months	ARI-0741	ERR3954788;ERR3954830;ERR3670760;ERR067868
SER01059	Cord	ARI-0755
SER01060	Birth	ARI-0755
SER02524	6 months	ARI-0755	ERR054632;ERR3811118;ERR3699315;ERR3699455;ERR3767977
SER03552	12 months	ARI-0755	ERR054632;ERR3831327;ERR3903490
SER04274	18 months	ARI-0755	ERR3903490;ERR3844486;ERR066237;ERR084213;ERR273544
SER04611	24 months	ARI-0755	ERR067775;ERR084213;ERR066189;ERR069606;ERR069607;ERR067904;ERR067950;ERR3903761
SER00963	Cord	ARI-0780
SER00964	Birth	ARI-0780
SER02423	6 months	ARI-0780	ERR097291;ERR084167;ERR050013;ERR059962
SER03476	12 months	ARI-0780	ERR059962;ERR084167;ERR3768269
SER04228	18 months	ARI-0780	ERR059962;ERR064093;ERR063888;ERR084167;ERR064001;ERR066281
SER04587	24 months	ARI-0780	ERR067831;ERR067857;ERR064093;ERR064094;ERR084167;ERR069644;ERR066281;ERR084166
SER01229	Cord	ARI-0789
SER01230	Birth	ARI-0789
SER02702	6 months	ARI-0789	ERR3726006;ERR051616;ERR3699221;ERR3811025;ERR3699246;ERR3811051;ERR054274;ERR054333;ERR3699532;ERR054243
SER03649	12 months	ARI-0789	ERR054274;ERR089629;ERR054416;ERR054506;ERR3670681;ERR056810;ERR3831335;ERR056890;ERR3683873;ERR3903095;ERR3844241
SER04323	18 months	ARI-0789	ERR089629;ERR067894;ERR066318;ERR072193;ERR084189;ERR3726178;ERR069590
SER04646	24 months	ARI-0789	ERR066181;ERR3726220;ERR069590;ERR3683899;ERR084202;ERR067894;ERR067895;ERR3670768;ERR067947;ERR067948;ERR3670629;ERR072193;ERR3903410
SER01339	Cord	ARI-0800
SER01340	Birth	ARI-0800
SER02784	6 months	ARI-0800	ERR3699492;ERR3699509;ERR060002;ERR3726110
SER03740	12 months	ARI-0800	ERR054441;ERR3903353;ERR060002;ERR056842;ERR3844348
SER04358	18 months	ARI-0800	ERR063974;ERR3903514;ERR064074;ERR066250;ERR3844445;ERR067953;ERR067794
SER04660	24 months	ARI-0800	ERR064074;ERR3903647;ERR069623;ERR067953;ERR067878;ERR067879;ERR084243;ERR072232;ERR3903273
SER01335	Cord	ARI-0804
SER01336	Birth	ARI-0804
SER02785	6 months	ARI-0804	ERR273516;ERR3699479;ERR056845;ERR3726129
SER03738	12 months	ARI-0804	ERR3903389;ERR056845;ERR3768202;ERR067869;ERR3903169
SER04370	18 months	ARI-0804	ERR3844351;ERR067869;ERR066251;ERR3844449;ERR066357;ERR3954857;ERR067805;ERR3954818
SER04661	24 months	ARI-0804	ERR069626;ERR3903252;ERR067869;ERR072233;ERR3903781
SER01368	Cord	ARI-0808
SER01369	Birth	ARI-0808
SER02811	6 months	ARI-0808	ERR051587
SER03759	12 months	ARI-0808	ERR057943;ERR3683905;ERR057877;ERR3903180
SER04377	18 months	ARI-0808	ERR063846;ERR3844335;ERR3767439;ERR051587;ERR064234;ERR3726206;ERR072230;ERR067810;ERR3726192
SER04659	24 months	ARI-0808	ERR064081;ERR064082;ERR072230;ERR069631;ERR069627;ERR069628;ERR069632;ERR067874;ERR084157;ERR051587;ERR084244;ERR3903269
SER01231	Cord	ARI-0813
SER01232	Birth	ARI-0813
SER02689	6 months	ARI-0813	ERR051559;ERR3767863;ERR054238;ERR054635;ERR3699431;ERR3767944
SER03667	12 months	ARI-0813	ERR054238;ERR3831255;ERR084268
SER04336	18 months	ARI-0813	ERR063810;ERR084268;ERR063916;ERR3844448;ERR084267;ERR084209;ERR064182;ERR3954829;ERR067889;ERR064045;ERR3954900
SER04647	24 months	ARI-0813	ERR066180;ERR067889;ERR067937;ERR3903352;ERR084209;ERR072194
SER01216	Cord	ARI-0826
SER01217	Birth	ARI-0826
SER02680	6 months	ARI-0826	ERR3767876;ERR3767782;ERR054630;ERR3767830;ERR063919;ERR054336;ERR054231
SER03666	12 months	ARI-0826	ERR063919;ERR054501;ERR056818
SER04333	18 months	ARI-0826	ERR063919;ERR064171;ERR3954817;ERR072191
SER04644	24 months	ARI-0826	ERR067930;ERR072191;ERR069680;ERR067929;ERR084201
SER01430	Cord	ARI-0831
SER01445	Birth	ARI-0831
SER02831	6 months	ARI-0831	ERR3811020;ERR3699216;ERR067914;ERR054477
SER03772	12 months	ARI-0831	ERR054477;ERR3831187;ERR067914;ERR084315
SER04386	18 months	ARI-0831	ERR084315;ERR066213;ERR067914;ERR064157;ERR064042;ERR3954895;ERR3954852
SER04677	24 months	ARI-0831	ERR064095;ERR084315;ERR069659;ERR3903700;ERR067914;ERR084175;ERR072182
SER01274	Cord	ARI-0836
SER01275	Birth	ARI-0836
SER02737	6 months	ARI-0836	ERR064137
SER03698	12 months	ARI-0836	ERR064137;ERR066332
SER04353	18 months	ARI-0836	ERR084196;ERR066332;ERR064205;ERR069603
SER04657	24 months	ARI-0836	ERR066199;ERR069603;ERR067906;ERR064137
SER01428	Cord	ARI-0845
SER01444	Birth	ARI-0845
SER02829	6 months	ARI-0845	ERR051591;ERR3699228;ERR3811032;ERR3811150;ERR3699347;ERR069664
SER03774	12 months	ARI-0845	ERR054475;ERR3768117;ERR3831216;ERR3903052;ERR051591;ERR067918
SER04392	18 months	ARI-0845	ERR063901;ERR3903417;ERR067918;ERR066284;ERR3903691;ERR064155;ERR3903782;ERR067841
SER04675	24 months	ARI-0845	ERR069664;ERR069665;ERR067918;ERR3903735
SER01214	Cord	ARI-0859
SER01215	Birth	ARI-0859
SER02664	6 months	ARI-0859	ERR3767851;ERR084203;ERR3683901;ERR3768029
SER03653	12 months	ARI-0859	ERR3726104;ERR084203;ERR3767988;ERR054493;ERR3670669;ERR027039;ERR3767851
SER04324	18 months	ARI-0859	ERR067936;ERR063920;ERR084203;ERR084262;ERR3903595;ERR066306;ERR3903701;ERR064034
SER04643	24 months	ARI-0859	ERR066306;ERR064129;ERR067936;ERR069681;ERR3903284;ERR3903348;ERR084203;ERR084204;ERR3903753
SER01384	Cord	ARI-0869
SER01385	Birth	ARI-0869
SER02802	6 months	ARI-0869	ERR064090;ERR3699463;ERR3726250
SER03744	12 months	ARI-0869	ERR3726250;ERR057813;ERR3831277;ERR064090;ERR3903218;ERR057884;ERR3903184
SER04390	18 months	ARI-0869	ERR057884;ERR3903459;ERR063995;ERR3844527;ERR066271;ERR3903685;ERR064213;ERR064090;ERR067839;ERR3903625
SER04658	24 months	ARI-0869	ERR064090;ERR069643;ERR072229;ERR3903318;ERR084160;ERR3903267
SER01496	Cord	ARI-0877
SER01497	Birth	ARI-0877
SER02867	6 months	ARI-0877	ERR050047;ERR054626;ERR3699364;ERR3699495;ERR3699428;ERR054494
SER03826	12 months	ARI-0877	ERR054494;ERR3768157;ERR3903227
SER04385	18 months	ARI-0877	ERR3844365;ERR054494;ERR3844570;ERR067902;ERR066305;ERR064197;ERR067832;ERR3903623
SER04685	24 months	ARI-0877	ERR067902;ERR3903714;ERR072226;ERR3903263;ERR084277;ERR3903309
SER01382	Cord	ARI-0883
SER01383	Birth	ARI-0883
SER02808	6 months	ARI-0883	ERR063875;ERR3726139;ERR063992;ERR3726240
SER03756	12 months	ARI-0883	ERR054456;ERR3903357;ERR063875;ERR063992;ERR056853;ERR3768270
SER04380	18 months	ARI-0883	ERR063875;ERR063992;ERR066274;ERR064145;ERR3954785
SER04671	24 months	ARI-0883	ERR067883;ERR064145;ERR084159;ERR084248
SER01429	Cord	ARI-0891
SER01443	Birth	ARI-0891
SER02832	6 months	ARI-0891	ERR054610;ERR3699335;ERR3811138;ERR3767943
SER03766	12 months	ARI-0891	ERR059969;ERR3768281;ERR057948
SER04388	18 months	ARI-0891	ERR3903419;ERR059969;ERR066219;ERR3844557;ERR3844499;ERR066295;ERR067837;ERR064011;ERR3954874
SER04676	24 months	ARI-0891	ERR069663;ERR3903704;ERR084171;ERR3903386;ERR072243;ERR3903293
SER01498	Cord	ARI-0901
SER01499	Birth	ARI-0901
SER02855	6 months	ARI-0901	ERR051608;ERR054582;ERR054583;ERR3699264;ERR3811069;ERR054629;ERR3699260;ERR3811065;ERR3726281;ERR3903460
SER03808	12 months	ARI-0901	ERR3903460;ERR056881;ERR3903098;ERR089628;ERR028782
SER04407	18 months	ARI-0901	ERR066223;ERR3670599;ERR3844517;ERR054629
SER04689	24 months	ARI-0901	ERR069661;ERR3903702;ERR067925;ERR3903342;ERR084280;ERR3903313
SER01508	Cord	ARI-0923
SER01509	Birth	ARI-0923
SER02870	6 months	ARI-0923	ERR051605;ERR3699290;ERR3811094;ERR3699351;ERR3811155;ERR054350;ERR3699519;ERR3831245;ERR3726271;ERR056894
SER03825	12 months	ARI-0923	ERR056894;ERR3831245;ERR3903083
SER04415	18 months	ARI-0923	ERR064137;ERR3954899
SER04688	24 months	ARI-0923	ERR064137;ERR072187
SER01506	Cord	ARI-0931
SER01507	Birth	ARI-0931
SER02854	6 months	ARI-0931	ERR3699349;ERR3811153;ERR3768047;ERR084281
SER03802	12 months	ARI-0931	ERR3831179;ERR3768138;ERR084281;ERR3844244;ERR3844258
SER04404	18 months	ARI-0931	ERR084281;ERR3844565;ERR066310;ERR3903705;ERR064131;ERR064031;ERR3954890;ERR067858
SER04690	24 months	ARI-0931	ERR064131;ERR084198;ERR072186;ERR084281;ERR3903315
SER01682	Cord	ARI-0938
SER01689	Birth	ARI-0938
SER02964	6 months	ARI-0938	ERR057805;ERR054286;ERR3726187;ERR3903391
SER03919	12 months	ARI-0938	ERR057805;ERR3768220;ERR056849;ERR3768214;ERR063791;ERR067800
SER04447	18 months	ARI-0938	ERR066364;ERR3844597;ERR3903780;ERR067800;ERR3903611
SER04699	24 months	ARI-0938	ERR067871;ERR3903720;ERR067956;ERR3903374;ERR084219
SER01575	Cord	ARI-0941
SER01576	Birth	ARI-0941
SER02885	6 months	ARI-0941	ERR273516
SER03845	12 months	ARI-0941
SER04421	18 months	ARI-0941	ERR066183
SER04693	24 months	ARI-0941	ERR069593;ERR3903677;ERR072195;ERR067890;ERR067945;ERR084208
SER01485	Cord	ARI-0944
SER01491	Birth	ARI-0944
SER02844	6 months	ARI-0944	ERR054329;ERR3670595
SER03791	12 months	ARI-0944	ERR3768211;ERR056876
SER04401	18 months	ARI-0944	ERR3683915;ERR056876;ERR3670776;ERR084318;ERR3954880;ERR067847
SER04679	24 months	ARI-0944	ERR3903673;ERR3954880;ERR3903706;ERR3903737;ERR3903392;ERR072177;ERR084319;ERR072179;ERR072180;ERR084318;ERR3670770
SER01758	Cord	ARI-0958
SER01757	Birth	ARI-0958
SER03003	6 months	ARI-0958	ERR3767381;ERR067893;ERR3726221;ERR054474;ERR3768106
SER03964	12 months	ARI-0958	ERR059984;ERR3767388;ERR054474;ERR3903217;ERR067917
SER04488	18 months	ARI-0958	ERR067917;ERR064027;ERR3954883;ERR067797;ERR3903619;ERR069599;ERR067893
SER04705	24 months	ARI-0958	ERR067893;ERR067917;ERR072185;ERR3767400;ERR072242;ERR3726186;ERR084287;ERR084288;ERR3726196
SER01138	Cord	ARI-0959
SER01139	Birth	ARI-0959
SER02600	6 months	ARI-0959	ERR3767824;ERR084173
SER03610	12 months	ARI-0959	ERR072175;ERR059961;ERR3767410;ERR027038;ERR3831198;ERR3903088
SER04305	18 months	ARI-0959	ERR066204;ERR3844543;ERR064009;ERR064100
SER04631	24 months	ARI-0959	ERR3954877;ERR064100;ERR064101;ERR084173;ERR069660;ERR067912;ERR067913;ERR072175;ERR084174
SER01729	Cord	ARI-0968
SER01730	Birth	ARI-0968
SER02985	6 months	ARI-0968	ERR051583;ERR3699200;ERR3811004;ERR3699295;ERR3811099;ERR054313;ERR066234
SER03945	12 months	ARI-0968	ERR3768248;ERR051583;ERR072243;ERR057992;ERR063884;ERR3903598
SER04449	18 months	ARI-0968	ERR3903555;ERR063884;ERR066280;ERR3683854;ERR064226;ERR3670601;ERR067825;ERR064083
SER04704	24 months	ARI-0968	ERR069647;ERR067882;ERR084164;ERR3903749;ERR084247;ERR3767390;ERR084314;ERR064226
SER01593	Cord	ARI-0977
SER01594	Birth	ARI-0977
SER02908	6 months	ARI-0977	ERR3767975;ERR056785;ERR056786;ERR3768004;ERR3903341
SER03868	12 months	ARI-0977	ERR066330;ERR059991;ERR3903156;ERR057922
SER04429	18 months	ARI-0977	ERR066330;ERR3903642;ERR064207;ERR3954839;ERR066192
SER04695	24 months	ARI-0977	ERR069619;ERR3903240;ERR066330;ERR067903;ERR084212;ERR4139051;ERR072228;ERR084286;ERR3903321
SER01595	Cord	ARI-0992
SER01596	Birth	ARI-0992
SER02916	6 months	ARI-0992	ERR3768088;ERR056830;ERR054426;ERR3903332
SER03890	12 months	ARI-0992	ERR056830;ERR3831311;ERR3903051;ERR057849;ERR3726152;ERR063837
SER04431	18 months	ARI-0992	ERR3903487;ERR063837;ERR3844427
SER04696	24 months	ARI-0992
SER01783	Cord	ARI-0998	ERR3725941;ERR064174
SER01798	Birth	ARI-0998
SER03033	6 months	ARI-0998	ERR054330;ERR060052;ERR3699427;ERR056783;ERR3767978
SER03972	12 months	ARI-0998	ERR3831262;ERR056783;ERR3903079;ERR028774;ERR084276;ERR063908;ERR063909
SER04474	18 months	ARI-0998	ERR084276;ERR064174;ERR064175;ERR3954823;ERR064130
SER04707	24 months	ARI-0998	ERR067923;ERR3903337;ERR084197;ERR3903404;ERR072225;ERR084282;ERR084276;ERR3903306;ERR3903317
