# Supplementary material for: Genomic and panproteomic analysis of the development of infant immune responses to antigenically-diverse pneumococci
Source: Nat Commun. 2024 Jan 8;15:355. doi: 10.1038/s41467-023-44584-2 (PMC10774285; doi:10.1038/s41467-023-44584-2)
Supplement: Supplementary file 6 — Supplementary Data 3 [file 41467_2023_44584_MOESM6_ESM.xlsx]

## Sheet: Supplementary Data 3
Individual	Age at sampling	Pneumonia diagnoses since previous sample	Severe pneumonia diagnoses since previous sample	Very severe pneumonia diagnoses since previous sample
ARI-0031	6 months	0	0	0
ARI-0031	12 months	0	0	0
ARI-0031	18 months	0	0	0
ARI-0031	24 months	0	0	0
ARI-0045	6 months	0	0	0
ARI-0045	12 months	0	0	0
ARI-0045	18 months	0	0	0
ARI-0045	24 months	0	0	0
ARI-0090	6 months	3	0	0
ARI-0090	12 months	1	1	1
ARI-0090	18 months	4	0	0
ARI-0090	24 months	2	2	2
ARI-0097	6 months	0	0	0
ARI-0097	12 months	1	0	0
ARI-0097	18 months	0	0	0
ARI-0097	24 months	0	0	0
ARI-0164	6 months	0	0	0
ARI-0164	12 months	1	0	0
ARI-0164	18 months	0	0	0
ARI-0164	24 months	0	0	0
ARI-0218	6 months	4	2	0
ARI-0218	12 months	1	0	0
ARI-0218	18 months	2	0	0
ARI-0218	24 months	4	0	0
ARI-0237	6 months	2	0	0
ARI-0237	12 months	0	0	0
ARI-0237	18 months	0	0	0
ARI-0237	24 months	0	0	0
ARI-0286	6 months	0	0	0
ARI-0286	12 months	0	0	0
ARI-0286	18 months	0	0	0
ARI-0286	24 months	0	0	0
ARI-0302	6 months	0	0	0
ARI-0302	18 months	0	0	0
ARI-0302	24 months	5	0	0
ARI-0305	6 months	0	0	0
ARI-0305	12 months	0	0	0
ARI-0305	18 months	0	0	0
ARI-0305	24 months	0	0	0
ARI-0314	6 months	0	0	0
ARI-0314	12 months	2	0	0
ARI-0314	18 months	0	0	0
ARI-0314	24 months	0	0	0
ARI-0332	6 months	0	0	0
ARI-0332	12 months	0	0	0
ARI-0332	18 months	2	0	0
ARI-0332	24 months	0	0	0
ARI-0343	6 months	0	0	0
ARI-0343	12 months	0	0	0
ARI-0343	18 months	3	0	0
ARI-0343	24 months	0	0	0
ARI-0381	6 months	0	0	0
ARI-0381	12 months	2	0	0
ARI-0381	18 months	0	0	0
ARI-0381	24 months	0	0	0
ARI-0423	6 months	0	0	0
ARI-0423	12 months	0	0	0
ARI-0423	18 months	0	0	0
ARI-0423	24 months	0	0	0
ARI-0438	6 months	1	0	0
ARI-0438	12 months	0	0	0
ARI-0438	18 months	1	0	0
ARI-0438	24 months	0	0	0
ARI-0522	6 months	2	0	0
ARI-0522	12 months	0	0	0
ARI-0522	18 months	1	0	0
ARI-0522	24 months	0	0	0
ARI-0530	6 months	0	0	0
ARI-0530	12 months	0	0	0
ARI-0530	18 months	0	0	0
ARI-0530	24 months	0	0	0
ARI-0543	6 months	0	0	0
ARI-0543	12 months	0	0	0
ARI-0543	18 months	0	0	0
ARI-0543	24 months	0	0	0
ARI-0547	6 months	0	0	0
ARI-0547	12 months	3	0	0
ARI-0547	18 months	0	0	0
ARI-0547	24 months	0	0	0
ARI-0552	6 months	0	0	0
ARI-0552	12 months	0	0	0
ARI-0552	18 months	0	0	0
ARI-0552	24 months	0	0	0
ARI-0581	6 months	0	0	0
ARI-0581	12 months	0	0	0
ARI-0581	18 months	0	0	0
ARI-0581	24 months	0	0	0
ARI-0604	6 months	0	0	0
ARI-0604	12 months	0	0	0
ARI-0604	18 months	2	0	0
ARI-0604	24 months	2	0	0
ARI-0620	6 months	0	0	0
ARI-0620	12 months	0	0	0
ARI-0620	18 months	4	0	0
ARI-0620	24 months	0	0	0
ARI-0621	6 months	0	0	0
ARI-0621	12 months	0	0	0
ARI-0621	18 months	0	0	0
ARI-0621	24 months	0	0	0
ARI-0631	6 months	0	0	0
ARI-0631	12 months	0	0	0
ARI-0631	18 months	0	0	0
ARI-0631	24 months	0	0	0
ARI-0654	6 months	0	0	0
ARI-0654	12 months	0	0	0
ARI-0654	18 months	0	0	0
ARI-0654	24 months	0	0	0
ARI-0675	6 months	7	1	0
ARI-0675	12 months	4	2	0
ARI-0675	18 months	2	0	0
ARI-0675	24 months	0	0	0
ARI-0679	6 months	0	0	0
ARI-0679	12 months	0	0	0
ARI-0679	18 months	3	0	0
ARI-0679	24 months	0	0	0
ARI-0680	6 months	0	0	0
ARI-0680	12 months	1	0	0
ARI-0680	18 months	0	0	0
ARI-0680	24 months	0	0	0
ARI-0688	6 months	0	0	0
ARI-0688	12 months	0	0	0
ARI-0688	18 months	0	0	0
ARI-0688	24 months	0	0	0
ARI-0694	6 months	1	0	0
ARI-0694	12 months	1	0	0
ARI-0694	18 months	1	0	0
ARI-0694	24 months	0	0	0
ARI-0730	6 months	0	0	0
ARI-0730	12 months	2	0	0
ARI-0730	18 months	0	0	0
ARI-0730	24 months	0	0	0
ARI-0731	6 months	0	0	0
ARI-0731	12 months	0	0	0
ARI-0731	18 months	0	0	0
ARI-0731	24 months	0	0	0
ARI-0741	6 months	1	1	0
ARI-0741	12 months	0	0	0
ARI-0741	18 months	4	0	0
ARI-0741	24 months	3	0	0
ARI-0755	6 months	3	0	0
ARI-0755	12 months	0	0	0
ARI-0755	18 months	0	0	0
ARI-0755	24 months	0	0	0
ARI-0780	6 months	1	1	0
ARI-0780	12 months	2	1	1
ARI-0780	18 months	2	0	0
ARI-0780	24 months	2	0	0
ARI-0789	6 months	3	0	0
ARI-0789	12 months	5	0	0
ARI-0789	18 months	1	0	0
ARI-0789	24 months	1	0	0
ARI-0800	6 months	2	0	0
ARI-0800	12 months	0	0	0
ARI-0800	18 months	0	0	0
ARI-0800	24 months	0	0	0
ARI-0804	6 months	0	0	0
ARI-0804	12 months	0	0	0
ARI-0804	18 months	0	0	0
ARI-0804	24 months	0	0	0
ARI-0808	6 months	1	0	0
ARI-0808	12 months	0	0	0
ARI-0808	18 months	0	0	0
ARI-0808	24 months	4	0	0
ARI-0813	6 months	0	0	0
ARI-0813	12 months	0	0	0
ARI-0813	18 months	0	0	0
ARI-0813	24 months	0	0	0
ARI-0826	6 months	1	0	0
ARI-0826	12 months	0	0	0
ARI-0826	18 months	0	0	0
ARI-0826	24 months	0	0	0
ARI-0831	6 months	2	1	0
ARI-0831	12 months	0	0	0
ARI-0831	18 months	4	0	0
ARI-0831	24 months	2	0	0
ARI-0836	6 months	0	0	0
ARI-0836	12 months	0	0	0
ARI-0836	18 months	0	0	0
ARI-0836	24 months	0	0	0
ARI-0845	6 months	0	0	0
ARI-0845	12 months	0	0	0
ARI-0845	18 months	0	0	0
ARI-0845	24 months	0	0	0
ARI-0859	6 months	2	0	0
ARI-0859	12 months	2	0	0
ARI-0859	18 months	0	0	0
ARI-0859	24 months	0	0	0
ARI-0869	6 months	0	0	0
ARI-0869	12 months	0	0	0
ARI-0869	18 months	3	0	0
ARI-0869	24 months	0	0	0
ARI-0877	6 months	2	0	0
ARI-0877	12 months	0	0	0
ARI-0877	18 months	2	0	0
ARI-0877	24 months	0	0	0
ARI-0883	6 months	4	0	0
ARI-0883	12 months	0	0	0
ARI-0883	18 months	0	0	0
ARI-0883	24 months	0	0	0
ARI-0891	6 months	0	0	0
ARI-0891	12 months	0	0	0
ARI-0891	18 months	0	0	0
ARI-0891	24 months	0	0	0
ARI-0901	6 months	8	1	0
ARI-0901	12 months	0	0	0
ARI-0901	18 months	0	0	0
ARI-0901	24 months	0	0	0
ARI-0923	6 months	3	0	0
ARI-0923	12 months	0	0	0
ARI-0923	18 months	0	0	0
ARI-0923	24 months	0	0	0
ARI-0931	6 months	0	0	0
ARI-0931	12 months	0	0	0
ARI-0931	18 months	0	0	0
ARI-0931	24 months	0	0	0
ARI-0938	6 months	0	0	0
ARI-0938	12 months	0	0	0
ARI-0938	18 months	1	0	0
ARI-0938	24 months	2	0	0
ARI-0941	6 months	0	0	0
ARI-0941	12 months	0	0	0
ARI-0941	18 months	0	0	0
ARI-0941	24 months	0	0	0
ARI-0944	6 months	3	2	1
ARI-0944	12 months	0	0	0
ARI-0944	18 months	2	0	0
ARI-0944	24 months	2	0	0
ARI-0958	6 months	0	0	0
ARI-0958	12 months	0	0	0
ARI-0958	18 months	2	0	0
ARI-0958	24 months	0	0	0
ARI-0959	6 months	0	0	0
ARI-0959	12 months	5	5	5
ARI-0959	18 months	2	1	0
ARI-0959	24 months	3	3	0
ARI-0968	6 months	0	0	0
ARI-0968	12 months	2	0	0
ARI-0968	18 months	0	0	0
ARI-0968	24 months	0	0	0
ARI-0977	6 months	4	0	0
ARI-0977	12 months	0	0	0
ARI-0977	18 months	0	0	0
ARI-0977	24 months	0	0	0
ARI-0992	6 months	0	0	0
ARI-0992	12 months	4	0	0
ARI-0992	18 months	0	0	0
ARI-0992	24 months	0	0	0
ARI-0998	6 months	0	0	0
ARI-0998	12 months	0	0	0
ARI-0998	18 months	0	0	0
ARI-0998	24 months	5	2	0
